# Supplementary material for: Correlation between PD-L1 Expression of Non-Small Cell Lung Cancer and Data from IVIM-DWI Acquired during Magnetic Resonance of the Thorax: Preliminary Results
Source: Cancers (Basel). 2022 Nov 16;14(22):5634. doi: 10.3390/cancers14225634 (PMC9688282; doi:10.3390/cancers14225634)
Supplement: Supplementary file 1 [file cancers-14-05634-s001.zip]

Archive with 1 entries (1 files):
- cancers-1999580-supplementary.pdf
